# Supplementary material for: Lithocarpus vuquangensis (Fagaceae), a new species from Vu Quang National Park, Vietnam
Source: PhytoKeys. 2018 Jan 30;(95):15–25. doi: 10.3897/phytokeys.95.21832 (PMC5804287; doi:10.3897/phytokeys.95.21832)
Supplement: XML Treatment for Lithocarpus vuquangensis [file phytokeys.95.21832-treatment1.xml]

<!DOCTYPE tp:taxon-treatment
  PUBLIC "-//TaxonX//DTD Taxonomic Treatment Publishing DTD v0 20100105//EN" "tax-treatment-NSO.dtd">
<tp:taxon-treatment xmlns:tp="http://www.plazi.org/taxpub"><tp:treatment-meta><kwd-group><label>Taxon classification</label><kwd><named-content xmlns:xlink="http://www.w3.org/1999/xlink" content-type="kingdom">Plantae</named-content></kwd><kwd><named-content xmlns:xlink="http://www.w3.org/1999/xlink" content-type="order">Fagales</named-content></kwd><kwd><named-content xmlns:xlink="http://www.w3.org/1999/xlink" content-type="family">Fagaceae</named-content></kwd></kwd-group><mixed-citation publication-type="journal"><person-group><name><surname>Nguyen Van</surname><given-names>Ngoc</given-names></name><name><surname>Nguyen Viet</surname><given-names>Hung</given-names></name><name><surname>Hoang Thi</surname><given-names>Binh</given-names></name><name><surname>Tagane</surname><given-names>Shuichiro</given-names></name><name><surname>Toyama</surname><given-names>Hironori</given-names></name><name><surname>Son</surname><given-names>Hoang Thanh</given-names></name><name><surname>Tran Viet</surname><given-names>Ha</given-names></name><name><surname>Yahara</surname><given-names>Tetsukazu</given-names></name></person-group><article-title>
          <italic><tp:taxon-name><tp:taxon-name-part taxon-name-part-type="genus" reg="Lithocarpus">Lithocarpus</tp:taxon-name-part> <tp:taxon-name-part taxon-name-part-type="species" reg="vuquangensis">vuquangensis</tp:taxon-name-part></tp:taxon-name></italic> (<tp:taxon-name><tp:taxon-name-part taxon-name-part-type="family">Fagaceae</tp:taxon-name-part></tp:taxon-name>), a new species from Vu Quang National Park, Vietnam</article-title><source>PhytoKeys</source><day>30</day><month>1</month><year>2018</year><volume>2018</volume><issue>95</issue><fpage>15</fpage><lpage>25</lpage><pub-id pub-id-type="doi">10.3897/phytokeys.95.21832</pub-id></mixed-citation></tp:treatment-meta><tp:nomenclature><tp:taxon-name>
            <tp:taxon-name-part taxon-name-part-type="genus" reg="Lithocarpus">Lithocarpus</tp:taxon-name-part>
            <tp:taxon-name-part taxon-name-part-type="species" reg="vuquangensis">vuquangensis</tp:taxon-name-part>
            <object-id xmlns:xlink="http://www.w3.org/1999/xlink" content-type="ipni" xlink:type="simple">urn:lsid:ipni.org:names:60475914-2</object-id>
          </tp:taxon-name><tp:taxon-authority>Ngoc &amp; Hung</tp:taxon-authority><tp:taxon-status xmlns:xlink="http://www.w3.org/1999/xlink" xlink:type="simple">sp. nov.</tp:taxon-status><xref ref-type="fig" rid="F3">Figure 3</xref></tp:nomenclature><tp:treatment-sec sec-type="diagnosis" id="SECID0EIJAG"><title>Diagnosis.</title><p>Similar to <italic><tp:taxon-name><tp:taxon-name-part taxon-name-part-type="genus" reg="Lithocarpus">Lithocarpus</tp:taxon-name-part> <tp:taxon-name-part taxon-name-part-type="species" reg="nantoensis">nantoensis</tp:taxon-name-part></tp:taxon-name></italic>, <italic><tp:taxon-name><tp:taxon-name-part taxon-name-part-type="genus" reg="Lithocarpus">L.</tp:taxon-name-part> <tp:taxon-name-part taxon-name-part-type="species" reg="hongiaoensis">hongiaoensis</tp:taxon-name-part></tp:taxon-name></italic> and <italic><tp:taxon-name><tp:taxon-name-part taxon-name-part-type="genus" reg="Lithocarpus">L.</tp:taxon-name-part> <tp:taxon-name-part taxon-name-part-type="species" reg="vinhensis">vinhensis</tp:taxon-name-part></tp:taxon-name></italic>, but distinguished from <italic><tp:taxon-name><tp:taxon-name-part taxon-name-part-type="genus" reg="Lithocarpus">L.</tp:taxon-name-part> <tp:taxon-name-part taxon-name-part-type="species" reg="nantoensis">nantoensis</tp:taxon-name-part></tp:taxon-name></italic> mainly by its fewer secondary veins, shorter infructescences, longer fruiting stalk, larger nut size and larger scar size of the nut, from <italic><tp:taxon-name><tp:taxon-name-part taxon-name-part-type="genus" reg="Lithocarpus">L.</tp:taxon-name-part> <tp:taxon-name-part taxon-name-part-type="species" reg="hongiaoensis">hongiaoensis</tp:taxon-name-part></tp:taxon-name></italic> by its much shorter petioles and infructescences, longer fruiting stalk, scales united into concentric rings and much larger nut size and from <italic><tp:taxon-name><tp:taxon-name-part taxon-name-part-type="genus" reg="Lithocarpus">L.</tp:taxon-name-part> <tp:taxon-name-part taxon-name-part-type="species" reg="vinhensis">vinhensis</tp:taxon-name-part></tp:taxon-name></italic> by having fewer secondary veins, shorter infructescences and much larger nut size (Table <xref ref-type="table" rid="T2">2</xref>).</p></tp:treatment-sec><tp:treatment-sec sec-type="material" id="SECID0EULAG"><title>Type.</title><p>VIETNAM. Ha Tinh Province, Vu Quang National Park, in lower montane forest, along trail to the summit of Mt. Rào Cô, alt. 1518 m, <named-content xmlns:xlink="http://www.w3.org/1999/xlink" content-type="dwc:verbatimCoordinates" xlink:type="simple"><named-content content-type="geo-json" specific-use="{&#34;type&#34;:&#34;Point&#34;,&#34;coordinates&#34;:[105.387583,18.203389]}" id="NCID0E4LAG" xlink:type="simple">18°12'12.2"N, 105°23'15.3"E</named-content></named-content>, <!--PageBreak--><!--PageBreak-->22 June 2016, <italic>Yahara T., Nguyen Van Ngoc, Toyama H., Tagane S., Okabe N., Nguyen Viet Hung V5743</italic> (holotype: KYO!; isotypes: DLU!, FU!, HN!, K!, P!, VNM!).</p></tp:treatment-sec><tp:treatment-sec sec-type="description" id="SECID0EHMAG"><title>Description.</title><p>Trees, to 20 m tall; young branches mostly glabrous, yellowish <italic>in vivo</italic>, reddish-brown <italic>in sicco</italic>. Leaves alternate, spirally arranged, blade narrowly elliptic to lanceolate, 7.5–11 × 2.3–3.6 cm, crunchy, glabrous adaxially, white farinose abaxially, apex long acuminate, acumen up to 1.2 cm long, base cuneate to attenuate, margin entire and wavy; midrib flat or slightly prominent near base adaxially, prominent abaxially, greenish-yellow <italic>in vivo</italic>, reddish-brown <italic>in sicco</italic>, secondary veins 7–10 pairs, at an angle of 40–50 degrees from the midrib, prominent abaxially, tertiary veins scalariform, faintly visible to invisible on both sides; petiole 1–1.5 cm long, glabrous, terete. Male inflorescence a spike, 7–8.5 cm long. Male flower solitary; calyx 6-lobed, lobes ovate, 0.5–0.6 mm × 0.4–0.5 mm, pubescent on both surfaces; stamens 12, 0.7–0.9 mm long, anthers 0.1–0.15 mm long. Infructescences erect, woody spike, up to 7 cm long, axis ca. 2 mm thick at base, greyish-brown, lenticellate. Cupule solitary, broadly obconical to saucer-shaped, 1.4 cm long, 1.8 cm in diam., enclosing only basal to 1/4 of the nuts; scales triangular, arranged into 4–5 concentric rings, apex shortly acuminate, densely covered with tawny minute hairs; fruiting stalk ca. 4–6 mm long, 4–7 mm in diam. Nut obovoid or globose, 1.7–2.0 cm long, 2.1–2.4 cm in diam., glabrous, dehiscent; basal scar concave, ca. 1.1 cm in diam.</p><fig id="F3" position="float" orientation="portrait"><label>Figure 3.</label><caption><p>
                <italic><tp:taxon-name><tp:taxon-name-part taxon-name-part-type="genus" reg="Lithocarpus">Lithocarpus</tp:taxon-name-part> <tp:taxon-name-part taxon-name-part-type="species" reg="vuquangensis">vuquangensis</tp:taxon-name-part></tp:taxon-name></italic> Ngoc &amp; Hung: <bold>A</bold> Branch with male inflorescences <bold>B</bold> Lower leaf surface <bold>C</bold> Holotype (KYO) <bold>D</bold> Spike with cupule <bold>E</bold> Young acorn <bold>F–H</bold> Side view, top view and scar of the mature nut, respectively <bold>I</bold> A part of infructescence <bold>K, L</bold> Inside and outside of the cupule. <bold>C, D, F–L</bold> From <italic>Yahara et al. V5743</italic>. Scale bars: 2 cm (<bold>D</bold>), 1 cm (<bold>F–H, K, L</bold>).</p></caption><graphic xmlns:xlink="http://www.w3.org/1999/xlink" xlink:href="phytokeys-95-015-g003.jpg" position="float" orientation="portrait" xlink:type="simple" id="oo_182403.jpg"/></fig></tp:treatment-sec><tp:treatment-sec sec-type="phenology" id="SECID0EFOAG"><title>Phenology.</title><p>Mature fruits were collected in June.</p></tp:treatment-sec><tp:treatment-sec sec-type="distribution" id="SECID0EKOAG"><title>Distribution.</title><p>Vietnam (so far known only from Vu Quang National Park, Ha Tinh Province) (Figure <xref ref-type="fig" rid="F1">1</xref>).</p></tp:treatment-sec><tp:treatment-sec sec-type="etymology" id="SECID0EUOAG"><title>Etymology.</title><p>The specific epithet is derived from its type locality, Vu Quang National Park.</p></tp:treatment-sec><tp:treatment-sec sec-type="GenBank accession No" id="SECID0EZOAG"><title>GenBank accession No.</title><p>
            <italic>Yahara et al. V5743</italic>: <ext-link xmlns:xlink="http://www.w3.org/1999/xlink" ext-link-type="gen" xlink:href="LC319671" xlink:type="simple">LC319671</ext-link> (<italic>rbcL</italic>), <ext-link xmlns:xlink="http://www.w3.org/1999/xlink" ext-link-type="gen" xlink:href="LC319670" xlink:type="simple">LC319670</ext-link> (<italic>matK</italic>), <ext-link xmlns:xlink="http://www.w3.org/1999/xlink" ext-link-type="gen" xlink:href="KY786083" xlink:type="simple">KY786083</ext-link> (<abbrev xmlns:xlink="http://www.w3.org/1999/xlink" xlink:title="internal transcribed spacer" id="ABBRID0EFPAG" xlink:type="simple">ITS</abbrev>).</p></tp:treatment-sec><tp:treatment-sec sec-type="Preliminary conservation status" id="SECID0EJPAG"><title>Preliminary conservation status.</title><p>Critically Endangered (<abbrev xmlns:xlink="http://www.w3.org/1999/xlink" xlink:title="Critically Endangered" id="ABBRID0EPPAG" xlink:type="simple">CR</abbrev>). In the field observation, less than 10 individuals were found along the trail to the summit of Mt. Rào Cô, in lower montane forest. The habitat is inside the protected areas of Vu Quang National Park, but based on criterion D of the IUCN Red List criteria (<xref ref-type="bibr" rid="B17">IUCN 2012</xref>), this species is qualified as <abbrev xmlns:xlink="http://www.w3.org/1999/xlink" xlink:title="Critically Endangered" id="ABBRID0EXPAG" xlink:type="simple">CR</abbrev>. Further intensive inventories are needed to find additional populations in Vu Quang National Park and its surrounding areas.</p></tp:treatment-sec><tp:treatment-sec><!--Section generated to contain objects referenced in tp:taxon-treatment.--><table-wrap id="T2" position="float" orientation="portrait"><label>Table 2.</label><caption><p>Morphological comparison of <italic><tp:taxon-name><tp:taxon-name-part taxon-name-part-type="genus" reg="Lithocarpus">Lithocarpus</tp:taxon-name-part> <tp:taxon-name-part taxon-name-part-type="species" reg="vuquangensis">vuquangensis</tp:taxon-name-part></tp:taxon-name></italic> with three related species: The measurements of <italic><tp:taxon-name><tp:taxon-name-part taxon-name-part-type="genus" reg="Lithocarpus">L.</tp:taxon-name-part> <tp:taxon-name-part taxon-name-part-type="species" reg="nantoensis">nantoensis</tp:taxon-name-part></tp:taxon-name></italic> is derived from <xref ref-type="bibr" rid="B11">Hayata (1911)</xref>, <xref ref-type="bibr" rid="B21">Liao (1996)</xref>, <xref ref-type="bibr" rid="B14">Huang et al. (1999)</xref> and from digitised type specimen image (<italic>Kawakami &amp; Mori 1157</italic>, TI); The measurements of <italic><tp:taxon-name><tp:taxon-name-part taxon-name-part-type="genus" reg="Lithocarpus">L.</tp:taxon-name-part> <tp:taxon-name-part taxon-name-part-type="species" reg="vinhensis">vinhensis</tp:taxon-name-part></tp:taxon-name></italic> and <italic><tp:taxon-name><tp:taxon-name-part taxon-name-part-type="genus" reg="Lithocarpus">L.</tp:taxon-name-part> <tp:taxon-name-part taxon-name-part-type="species" reg="hongiaoensis">hongiaoensis</tp:taxon-name-part></tp:taxon-name></italic> are derived from <xref ref-type="bibr" rid="B3">Camus (1948)</xref> and <xref ref-type="bibr" rid="B23">Ngoc et al. (in review)</xref>, respectively.</p></caption><table id="TID0ERJAE" rules="all"><tbody><tr><th rowspan="1" colspan="1">Characters</th><th rowspan="1" colspan="1">
                <italic><tp:taxon-name><tp:taxon-name-part taxon-name-part-type="genus" reg="Lithocarpus">L.</tp:taxon-name-part> <tp:taxon-name-part taxon-name-part-type="species" reg="vuquangensis">vuquangensis</tp:taxon-name-part></tp:taxon-name></italic>
              </th><th rowspan="1" colspan="1">
                <italic><tp:taxon-name><tp:taxon-name-part taxon-name-part-type="genus" reg="Lithocarpus">L.</tp:taxon-name-part> <tp:taxon-name-part taxon-name-part-type="species" reg="nantoensis">nantoensis</tp:taxon-name-part></tp:taxon-name></italic>
              </th><th rowspan="1" colspan="1">
                <italic><tp:taxon-name><tp:taxon-name-part taxon-name-part-type="genus" reg="Lithocarpus">L.</tp:taxon-name-part> <tp:taxon-name-part taxon-name-part-type="species" reg="hongiaoensis">hongiaoensis</tp:taxon-name-part></tp:taxon-name></italic>
              </th><th rowspan="1" colspan="1">
                <italic><tp:taxon-name><tp:taxon-name-part taxon-name-part-type="genus" reg="Lithocarpus">L.</tp:taxon-name-part> <tp:taxon-name-part taxon-name-part-type="species" reg="vinhensis">vinhensis</tp:taxon-name-part></tp:taxon-name></italic>
              </th></tr><tr><td rowspan="1" colspan="1">Leaf margin</td><td rowspan="1" colspan="1">Entire</td><td rowspan="1" colspan="1">Entire</td><td rowspan="1" colspan="1">Entire</td><td rowspan="1" colspan="1">Entire</td></tr><tr><td rowspan="1" colspan="1">Leaf surface</td><td rowspan="1" colspan="1">Glabrous adaxially, adaxially white farinose</td><td rowspan="1" colspan="1">Abaxially glaucous to light green and with adherent, waxy scalelike trichomes</td><td rowspan="1" colspan="1">Glabrous upper, adherent waxy scale abaxially</td><td rowspan="1" colspan="1">Glabrous adaxially, covered with very short white villi abaxially</td></tr><tr><td rowspan="1" colspan="1">Leaf blade size</td><td rowspan="1" colspan="1">7.5–11 × 2.3–3.6 cm</td><td rowspan="1" colspan="1">12–16 × 2.5–3.5 cm</td><td rowspan="1" colspan="1">9.6–14.5 × 2.5–3.8 cm</td><td rowspan="1" colspan="1">7.5 cm × 3 cm</td></tr><tr><td rowspan="1" colspan="1">Petiole length</td><td rowspan="1" colspan="1">1–1.5 cm long</td><td rowspan="1" colspan="1">0.7–1.3 cm long</td><td rowspan="1" colspan="1">2.1–3 cm long</td><td rowspan="1" colspan="1">1 cm long</td></tr><tr><td rowspan="1" colspan="1">Number of secondary veins</td><td rowspan="1" colspan="1">7–10 pairs</td><td rowspan="1" colspan="1">10–15 pairs</td><td rowspan="1" colspan="1">8–11 pairs</td><td rowspan="1" colspan="1">11–12 pairs</td></tr><tr><td rowspan="1" colspan="1">Infructescences length</td><td rowspan="1" colspan="1">4–7 cm long</td><td rowspan="1" colspan="1">16 cm long</td><td rowspan="1" colspan="1">12.5–16.5 cm long</td><td rowspan="1" colspan="1">10 cm long</td></tr><tr><td rowspan="1" colspan="1">Fruiting stalk length</td><td rowspan="1" colspan="1">4–6 mm long, 4–7 mm in diam.</td><td rowspan="1" colspan="1">Almost sessile</td><td rowspan="1" colspan="1">Sessile to 2 mm long</td><td rowspan="1" colspan="1">5–6 mm long</td></tr><tr><td rowspan="1" colspan="1">Cupule</td><td rowspan="1" colspan="1">Solitary, 0.6–0.9 cm high by 1.8–2.2 cm in diam.</td><td rowspan="1" colspan="1">Solitary, 1.2–1.5 cm in diam.</td><td rowspan="1" colspan="1">Solitary, 1–1.2 cm high by 1.8–2.1 cm in diam.</td><td rowspan="1" colspan="1">Solitary, 1.2–1.3 cm high by 0.8–1 cm in diam.</td></tr><tr><td rowspan="1" colspan="1">Scale arrangement</td><td rowspan="1" colspan="1">Arranged into concentric rings</td><td rowspan="1" colspan="1">Arranged into concentric rings</td><td rowspan="1" colspan="1">Imbricate</td><td rowspan="1" colspan="1">Arranged into concentric rings</td></tr><tr><td rowspan="1" colspan="1">Nut size</td><td rowspan="1" colspan="1">1.7–2.0 cm high by 2.1–2.4 cm in diam.</td><td rowspan="1" colspan="1">1.4–1.7 cm high by 1.5–1.6 cm in diam.</td><td rowspan="1" colspan="1">0.6–0.8 cm high by 1.2–1.5 cm in diam.</td><td rowspan="1" colspan="1">0.9–1 cm high by 1 cm in diam.</td></tr><tr><td rowspan="1" colspan="1">Nut enclosure by cupule</td><td rowspan="1" colspan="1">Only basal to 1/4 of the nut</td><td rowspan="1" colspan="1">Only basal part of the nut</td><td rowspan="1" colspan="1">Enclosing ca. 1/3–1/2 of the nut</td><td rowspan="1" colspan="1">Enclosing ca. 1/3–1/2 of the nut</td></tr><tr><td rowspan="1" colspan="1">Basal scar of the nut</td><td rowspan="1" colspan="1">Concave, ca. 1.1 cm in diam.</td><td rowspan="1" colspan="1">Concave, 0.5–0.8 cm in diam.</td><td rowspan="1" colspan="1">Slightly concave, 1.2–1.4 cm in diam.</td><td rowspan="1" colspan="1">Nearly flat</td></tr></tbody></table></table-wrap><fig id="F1" position="float" orientation="portrait"><label>Figure 1.</label><caption><p>Location of Vu Quang National Park (Black triangle), type locality of <italic><tp:taxon-name><tp:taxon-name-part taxon-name-part-type="genus" reg="Lithocarpus">Lithocarpus</tp:taxon-name-part> <tp:taxon-name-part taxon-name-part-type="species" reg="vuquangensis">vuquangensis</tp:taxon-name-part></tp:taxon-name></italic>.</p></caption><graphic xmlns:xlink="http://www.w3.org/1999/xlink" xlink:href="phytokeys-95-015-g001.jpg" position="float" orientation="portrait" xlink:type="simple" id="oo_182401.jpg"/></fig></tp:treatment-sec><ref-list><ref id="B11"><mixed-citation xmlns:xlink="http://www.w3.org/1999/xlink" xlink:type="simple">
          <person-group><name name-style="western"><surname>Hayata</surname><given-names>B</given-names></name></person-group> (<year>1911</year>) Materials for a Flora of Formosa. The journal of the College of Science, Imperial University of Tokyo, Japan 30 (Art. 1): 1–471.</mixed-citation></ref><ref id="B21"><mixed-citation xmlns:xlink="http://www.w3.org/1999/xlink" xlink:type="simple">
          <person-group><name name-style="western"><surname>Liao</surname><given-names>JC</given-names></name></person-group> (<year>1996</year>) <article-title><tp:taxon-name><tp:taxon-name-part taxon-name-part-type="family">Fagaceae</tp:taxon-name-part></tp:taxon-name>.</article-title> In: <person-group><name name-style="western"><surname>Huang</surname><given-names>TC</given-names></name></person-group> (<role>Eds</role>) <issue-title>Flora of Taiwan.</issue-title> <source>Volume 2</source>, <fpage>51</fpage>–<lpage>123</lpage>.</mixed-citation></ref><ref id="B14"><mixed-citation xmlns:xlink="http://www.w3.org/1999/xlink" xlink:type="simple">
          <person-group><name name-style="western"><surname>Huang</surname><given-names>CJ</given-names></name><name name-style="western"><surname>Zhang</surname><given-names>YT</given-names></name><name name-style="western"><surname>Bartholomew</surname><given-names>B</given-names></name></person-group> (<year>1999</year>) <article-title><tp:taxon-name><tp:taxon-name-part taxon-name-part-type="family">Fagaceae</tp:taxon-name-part></tp:taxon-name>.</article-title> In: <person-group><name name-style="western"><surname>Zhengyi</surname><given-names>W</given-names></name><name name-style="western"><surname>Raven</surname><given-names>PH</given-names></name><name name-style="western"><surname>Deyuan</surname><given-names>H</given-names></name></person-group> (<role>Eds</role>) <issue-title>Flora of China.</issue-title> <source>Volume 4</source>, <fpage>333</fpage>–<lpage>369</lpage>. <ext-link xlink:type="simple" ext-link-type="uri" xlink:href="http://www.efloras.org">http://www.efloras.org</ext-link></mixed-citation></ref><ref id="B3"><mixed-citation xmlns:xlink="http://www.w3.org/1999/xlink" xlink:type="simple">
          <person-group><name name-style="western"><surname>Camus</surname><given-names>A</given-names></name></person-group> (<year>1948</year>) Les Chênes: Monographie du genres <italic><tp:taxon-name><tp:taxon-name-part taxon-name-part-type="genus">Quercus</tp:taxon-name-part></tp:taxon-name></italic> et <italic><tp:taxon-name><tp:taxon-name-part taxon-name-part-type="genus">Lithocarpus</tp:taxon-name-part></tp:taxon-name></italic>. <italic>Chênes Atlas</italic> Volume 3. Paul Lechevalier &amp; fils, 1–1314.</mixed-citation></ref><ref id="B23"><mixed-citation xmlns:xlink="http://www.w3.org/1999/xlink" xlink:type="simple">
          <person-group><name name-style="western"><surname>Ngoc</surname><given-names>NV</given-names></name><name name-style="western"><surname>Binh</surname><given-names>HT</given-names></name><name name-style="western"><surname>Tagane</surname><given-names>S</given-names></name><name name-style="western"><surname>Toyama</surname><given-names>H</given-names></name><name name-style="western"><surname>Dang</surname><given-names>VS</given-names></name><name name-style="western"><surname>Naiki</surname><given-names>A</given-names></name><name name-style="western"><surname>Nagamasu</surname><given-names>H</given-names></name><name name-style="western"><surname>Yahara</surname><given-names>T</given-names></name></person-group> (<year>in review</year>) Two new species of <italic><tp:taxon-name><tp:taxon-name-part taxon-name-part-type="genus">Lithocarpus</tp:taxon-name-part></tp:taxon-name></italic> (<tp:taxon-name><tp:taxon-name-part taxon-name-part-type="family">Fagaceae</tp:taxon-name-part></tp:taxon-name>) from Bidoup-Nui Ba National Park, Vietnam.</mixed-citation></ref><ref id="B17"><mixed-citation xmlns:xlink="http://www.w3.org/1999/xlink" xlink:type="simple">
          <institution xlink:type="simple">IUCN</institution> (<year>2012</year>) IUCN Red List Categories and Criteria. Version 3.1. Second edition. IUCN Species Survival Commission, IUCN, Gland, Switzerland and Cambridge, UK.</mixed-citation></ref></ref-list></tp:taxon-treatment>
